# Supplementary material for: Concomitant Bladder Tumor Is a Risk Factor for Bladder Recurrence but Not Upper Tract
Source: Curr Oncol. 2022 Nov 28;29(12):9284–93. doi: 10.3390/curroncol29120727 (PMC9776685; doi:10.3390/curroncol29120727)
Supplement: Supplementary file 1 [file curroncol-29-00727-s001.zip]

Archive with 1 entries (1 files):
- curroncol-2006479-supplementary.pdf
